# Supplementary material for: Visual explanations for polyp detection: How medical doctors assess intrinsic versus extrinsic explanations
Source: PLoS One. 2024 May 31;19(5):e0304069. doi: 10.1371/journal.pone.0304069 (PMC11142531; doi:10.1371/journal.pone.0304069)
Supplement: S1 Data — (CSV) [file pone.0304069.s001.csv]

Participant ID	Expertise	Degree	Active Years	Country	Explanation (A) increased my understanding of the result.	Explanation (B) increased my understanding of the result.	Explanation (A) increased my trust in the AI model.	Explanation (B) increased my trust in the AI model.	I found the colors used to visualize explanation (A) to be appropriate.	I found the colors used to visualize explanation (B) to be appropriate.	Explanation (A) frequently highlighted the correct area in the image.	Explanation (B) frequently highlighted the correct area in the image.	It is important that an explanation accompanies a prediction.	Do you prefer to have an explanation, or would you rather only know the prediction?	Do you prefer to have an explanation, or would you rather only know the prediction? (Detailed)	Which type of explanation would be useful in clinical practice?	Would you prefer that explanations for the predictions be shown during or after the procedure?	What do you think of explanation method (A)?	What do you think of explanation method (B)?	4_endocv2021_positive_34	14_endocv2021_positive_902	936057d7-8a5c-4162-9eb3-c2347f7e64fa	5736b0a2-ff0f-4e02-8caa-5be2d0373f17	4016839e-95ec-489f-a620-e65746f140b5	33fa6aa7-fff7-4bb2-8bd5-2f19c3270595	9a48d2e8-12a5-43d6-b20f-1dc7852b4443	0893f8ec-7929-4e69-9c1f-8b349924304e	0819d3ca-4951-4127-a06a-9d61bc43e0e1	0b4f0370-b25b-4e6a-a7ac-b09097bfecc3
1	Gastroenterology	MD, PhD	10	Sweden	10	6	5	3	8	4	8	6	2	I prefer the prediction, without an explanation		(A) Intrinsic	Neither during nor after	understandable	Complicated	A	A	A	A	A	A	A	B	A	A
2	Gastroenterology	MD	10	USA	9	3	8	3	7	1	7	4	9	I prefer the prediction, with an explanation		(A) Intrinsic	Both during and after	I like the way of predicting the polyps based on method (A), however was not happy to see that it predicted the appendiceal orifice as a polyp based on this method.	This is a bit hard to follow, however a closer examination of the red-boxes seem to predict the area of the polyp. Having said that method B seems difficult to follow when compared to method A.	B	A	A	A	A	A	A	A	A	A
3	Endoscopy	PhD	53	Russia	8	3	8	2	9	2	8	2	10	I prefer the prediction, with an explanation	it is necessary to finalize both options for detecting pathological foci with the possibility of their separate application	(A) and (B) together	Both during and after	the pathology zone is more clearly distinguished and more understandable for perception	an image in the form of pixels is more difficult to perceive, especially in cases where the pathological focus is similar in pixel color to a nearby pixel of the same color	A	A	A	A	B	A	A	A	A	A
4	Gastroenterology	MD	3	Norway	8	3	8	3	10	3	7	5	4	I prefer the prediction, without an explanation		(A) Intrinsic	Neither during nor after	Easily understandable.	A bit confusing.	A	A	A	A	A	A	A	B	A	A
5	Gastroenterology	MD	9	Sweden	10	3	10	3	10	1	5	3	10	I prefer the prediction, with an explanation		(A) and (B) together	Both during and after	more friendly with the user	not the best colours	B	A	A	A	A	A	A	B	B	A
6	Gastroenterology	MD	8	USA	6	9	9	9	9	5			9	I prefer the prediction, with an explanation		(B) Extrinsic	Only after	Its like a heat map!	gradient	A	A	A	B	B	B	A	A	A	A
7	Gastroenterology	MD	10	Norway	8	2	10	1	10	1	10	2	6	I prefer the prediction, without an explanation	I guess only picture A without explanation is ok	(A) Intrinsic	Only during	Best	Confusing	A	A	A	A	A	A	A	A	A	A
8	Endoscopy	MD, PhD	30	Sweden	8	3	7	2	9	1	9	2		I prefer the prediction, with an explanation	No comment	(A) Intrinsic	Only during	OK	A bit confusing	A	A	A	A	B	B	A	B	A	A
9	Gastroenterology	MD, PhD	28	Norway	5	1	6	1	8	1	7	7	5	I prefer the prediction, with an explanation		(A) Intrinsic	Both during and after	Somewhat helpful,	Hopeless.	A	B	A	A	A	A	A	A	A	A
10	Internal medicine	MD	7	Sweden	8	3	9	2		10	10	5	7	I prefer the prediction, with an explanation		(A) Intrinsic	Both during and after	Easy to distinguish the red (interesting) areas from the other areas which are not as important.	In most cases hard to see where the area of interest is.	A	A	A	A	A	A	A	A	A	A
11	medicine	MD	20	USA	8	8	9	6	9	4	9	7	9	I prefer the prediction, with an explanation		(A) and (B) together	Only after	Intuitive	Makes more sense in terms of how data is trained	A	B	B	B	B	B	A	B	A	A
12	Colorectal surgery	MD	10	Sweden	3	3	8	4	10	3	9	5	5	I prefer the prediction, without an explanation		(A) Intrinsic	Both during and after	Easy to understand, the red part is mostly in the same spot as the lesion.	I find it difficult to understand this method/explanation, as it is a checkered pattern throughout the bowel, rather than a hotspot of green where the lesion is.	A	A	A	B	A	A	B	B	A	A
13	Gastroenterology	MD	8	Norway	10	3	8	3	10	3	8	4	8	I prefer the prediction, without an explanation		(A) Intrinsic	Neither during nor after	Good	Hard to understand	A	B	A	A	A	A	A	B	A	A
14	Neurology	MD	12	Sweden	10	1	8	1	10	2	9	5	10	I prefer the prediction, with an explanation		(A) and (B) together	Only after	I find it visually easier to understand and it pinpoints exactly what it is reacting to so it is easy to doublecheck the data.	I find it slightly confusing and harder to grasp visually.	A	A	A	A	A	A	A	A	A	A
15	Gastroenterology	MD	25	Norway	7	4	6	3	8	3	6	5	8	I prefer the prediction, with an explanation		(A) Intrinsic	Only during	Most understandable	Difficult to interpret	B	A	A	B	B	A	A	B	B	A
16	Gastroenterology	MD	4	Japan	8	3	8	4	9	1	8	4	8	I prefer the prediction, without an explanation		(A) Intrinsic	Only during	Easy to see colors	The shape also gives the impression of being difficult to see.	B	B	A	A	A	A	A	B	A	A
17	Gastroenterology	PhD	15	Iceland	6	5	5	6	10	5	9	8	7	I prefer the prediction, with an explanation		(A) and (B) together	Only during	Better then B	Good but A is better	B	A	A	A	A	A	A	A	A	A
18	Gastroenterology	MD, PhD	10	Sweden	10	6	8	4	10	5	7	5	10	I prefer the prediction, with an explanation		(A) Intrinsic	Only during	I think it is the best one to help you focus on the area that the AI system has identified as a suspectet polyp.	The squares is sometomes confusing me, it doesn´t feel natural in the same way as explantation method A	A	A	A	A	A	A	A	B	A	A
19	Gastroenterology	MD	10	Norway	8	3	7	4	7	4	8	3	7	I prefer the prediction, with an explanation		(A) Intrinsic	Both during and after	Ok	Not that good	A	A	A	A	A	B	A	B	B	A
20	Gastroenterology	MD	8	Sweden	1	1	1	1	5	1	1	1	1	I prefer the prediction, without an explanation	I do not fully understand the question. But I assume Method A is prediction and method B is explanation + prediction?	Neither (A) nor (B)	Neither during nor after	I prefer method A over B, but the poor accuracy of the method makes the explanation method (A) annoying rather than helpful.	The image is messy. I understand the method as explained, but the method makes no sense to me.	A	A	A	A	A	A	A	B	A	A
21	Endoscopy	PhD	35	Norway	8	1	8	1	9	1	9	3	3	I prefer the prediction, without an explanation		Neither (A) nor (B)	Neither during nor after	more logical	hard to interpret	A	A	A	A	A	A	A	A	A	A
22	Digestive disease	MD	3	Japan	7	4	8	5		4	5	8	4	I prefer the prediction, without an explanation		(A) Intrinsic	Only during	useful	notgood	A	A	A	A	A	A	A	A	A	A
23	Gastroenterology	MD	20	Sweden	10	1	10	1	9	1	10	1	8	I prefer the prediction, with an explanation		(A) and (B) together	Only after	Generally better	To diffus	B	A	A	A	A	A	A	A	A	A
24	Surgery	MD, PhD	20	Sweden	7	5	7	4	8	7	5	5	8	I prefer the prediction, with an explanation		Neither (A) nor (B)	Only during	Sometimes it is a bit intense and difficult to interpret	Difficult to understand and sometimes confusing	A	B	B	A	A	A	A	B	B	A
25	Gastroenterology	MD, PhD	11	Sweden	8	6	7	8	9	5	6	7	8	I prefer the prediction, with an explanation		(A) Intrinsic	Both during and after	sensitive but less specific	somewhat less sensitive but more specific	B	B	B	A	A	B	A	B	B	A
26	Gastroenterology	MD	14	USA	9	6	9	6	9	6	9	7	1	I prefer the prediction, with an explanation	explainability seems like a reasonable and popular expectation of AI systems, but a problem is that we when we see an 'explanation', we then make human interpretations/assumptions around what the explanation indicates about the underlying AI process- but those interpretations may not actually be an accurate reflection of what is actually happening- e.g.: https://www.sciencedirect.com/science/arti…	(A) Intrinsic	Only after	Heat map findings were interesting in some cases because it's clear that aspects of the image I did not consider (e.g. often the shadow behind the polyp), seem important.	Less intuitive in general, but a few interesting instances (for instance case 3) where only a region of the polyp surface, not all of it, seemed most important.	A	A	A	A	A	B	A	A	A	A
27	Gastroenterology	MD, PhD	8	Sweden	7	5	6	5	6	5	7	7	9	I prefer the prediction, with an explanation		(A) Intrinsic	Both during and after	Logical and a method that I have experienced with other examination modalities	Interesting but a bit confusing with the large amount of boxes not as pleasing to the eye	A	A	B	A	A	A	A	B	A	A
28	Internal Medicine	MD	6	USA	8	7	9	9	8	6	8	8	8	I prefer the prediction, with an explanation		Either (A) or (B)	Only after	Good	Interesting	B	B	A	A	B	A	A	A	A	A
29	Medicine	endoscopist	1	Sweden	7	1	7	1	10	1	6	4	5	I prefer the prediction, with an explanation		(A) Intrinsic	Only during	x	x	B	A	A	B	A	A	A	A	A	A
30	Gastroenterology	MD	8	USA	8	7	9	6	9	6	9	9	10	I prefer the prediction, with an explanation		(A) and (B) together	Only after	good	intriguing	A	A	A	B	B	A	B	A	A	A
31	Endoscopy	MD, PhD	14	Japan	10	5	9	5	9	2	6	4	6	I prefer the prediction, with an explanation	However, in clinical practice we do not have enough time to check the explanation during colonoscopy.	(A) Intrinsic	Both during and after	It is simple and easy to understand which part of image should be focused on.	It is difficult to understand where should we pay attention to. There are several green spots in one image.	B	A	A	A	A	A	A	A	A	A
32	Gastroenterology	MD	2	USA	8	6	8	6	8	6	9	6	8	I prefer the prediction, with an explanation		(A) Intrinsic	Both during and after	Its more intuitive	The colors could be better	A	A	A	A	B	B	A	B	A	A
33	Gastroenterology	PhD	40	Norway	10	2	10	2	8	2	8	2	6	I prefer the prediction, without an explanation		(A) Intrinsic	Both during and after	Method A improved the diagnosis	Method B was less helpful	A	A	A	A	A	A	A	A	A	A
34	internal medicine	MD	15	Sweden	1	1	1	1	2	1	1	1	1	I prefer the prediction, with an explanation	I did not get an explanation or prediction apart from case 1	(A) Intrinsic	Both during and after	Did not get an explanation	Did not get an explanation	A	A	A	A	A	B	A	A	A	A
35	Gastroenterology	MD	4	Japan	5	1	7	1	5	5	7	6	8	I prefer the prediction, with an explanation		(A) Intrinsic	Both during and after	I think that A may be helpful for colonoscopy.	I think that B is difficult to understand.	A	A	A	A	A	B	B	B	A	A
36	Gastroenterology	MD	2	Sweden	7	5	6	4	6	4	6	6	7	I prefer the prediction, with an explanation		(A) and (B) together	Both during and after	Good	Confusing.	A	A	A	A	A	A	A	B	A	A
37	Gastroenterology	MD	14	Sweden	8	6	7	6	8	4	8	4	9	I prefer the prediction, with an explanation		(A) Intrinsic	Both during and after	Intuitively more direct	Less specific - gives you an overwiev	B	A	A	A	A	B	A	A	B	A
38	Gastroenterology	MD, MSc	32	Canada	10	1	7	1	10	4	10	1	8	I prefer the prediction, with an explanation		(A) Intrinsic	Both during and after	Intuitive	Confusing for those of us used to seeing the endoscopic pictures not as intutive. Best interprtation when the abnormality profile elevatoin or depression appears on this image as well, but otherwise hard for my brain to wrap itself around the red/green "type of data in agreement or not" paradigm used for this explanation	A	A	A	A	A	A	A	A	A	A
39	Ophthalmology	MD	4	Norway	10	1	10	1	10	1	10	1	10	I prefer the prediction, with an explanation		(A) and (B) together	Both during and after	Simple. Great. If it could use a bit more of 3D orientation (like B does) it would be even better, but the map gets the job done.	Confusing. Does not make sense. Also the colors should be opposite. Red for disease, green for healthy.	A	A	A	A	A	A	A	B	A	A
40	Cardiology	MD, PhD	18	Sweden	8	1	7	2	9	9	9	7	6	I prefer the prediction, with an explanation		(A) and (B) together	Both during and after	The focus is very similar the "real" photos.	Very confusing imaging, only in case 4 I noticed where the focus site was.	A	A	A	A	A	A	A	A	A	A
41	Gastroenterology	MD	10	Sweden	8	4	7	5	9	3	6	4	6	I prefer the prediction, with an explanation		(A) Intrinsic	Only during	easier to see the differences in most cases	more difficult to understand	A	A	A	A	A	A	B	B	B	A
42	Gastroenterology	MD	5	Costa Rica	7	5	7	6	10	2	6	5	8	I prefer the prediction, with an explanation		(A) Intrinsic	Both during and after	Like it better, gives a bigger suggestion of a probable area	Not as clear to me. Also makes me concerned about color blind people using this method	A	A	A	B	B	A	A	B	B	A
43	Cardiology	MD	12	USA	8	5	8	6	9	5	8	5	9	I prefer the prediction, with an explanation		Either (A) or (B)	Only after	good	good	A	A	A	A	B	A	A	A	A	A
44	Gastroenterology	MD	12	USA	8	7	8	7	9	6	9	7	10	I prefer the prediction, with an explanation		Either (A) or (B)	Both during and after	More intuitive	Harder to understand- however after a while you get a hang of it	A	A	B	B	A	B	A	B	A	A
45	Internal medicine	MD	20	Sweden	10	2	7	2	9	3	9	4	2	I prefer the prediction, with an explanation	I only got explanation in case one and saw no prediction.	(A) Intrinsic	Both during and after	It helped me identify important areas.	Difficult to understand.	A	A	A	A	A	A	A	A	A	A
46	Gastroenterology	MD, PhD	7	Sweden	10	5	9	4	10	4	9	4	9	I prefer the prediction, with an explanation		(A) and (B) together	Only after	Easier	Difficult to interpret	A	A	A	A	A	A	A	A	A	A
47	Endoscopy	MD	25	Sweden	9	9	9	9	9	4	9	7	7	I prefer the prediction, with an explanation		(A) Intrinsic	Only during	g	k	A	B	A	A	A	A	B	B	B	B
48	Gastroenterology	MD	11	USA	8	6	8	4	8	2	5	5	10	I prefer the prediction, with an explanation		(A) Intrinsic	Only after	the heat maps are easier to understand, and much less busy. They are not very accurate though to the actual pathology.	very busy, distracting, cannot easily see underlying image.	A	A	A	B	B	A	A	B	A	B
49	Gastroenterology	MD	17	Sweden	7	8	7	7	8	8	7	7	7	I prefer the prediction, with an explanation		(B) Extrinsic	Only during	Some feeling of false Positiv	Cover the polyp better	A	A	A	B	B	A	B	B	B	B
50	Gastroenterology	MD	20	USA	9	9	8	9	9	9	8	6	8	I prefer the prediction, with an explanation		(A) and (B) together	Neither during nor after	Helps explain	Helps trust the algorithm	A	A	A	A	B	B	B	B	A	B
51	colorectal surgery	PhD, MD	21	Sweden	5	5	5	5	5	5	5	5	10	I prefer the prediction, with an explanation		(A) and (B) together	Only after	Difficult	Difficult	A	A	A	B	A	B	B	B	A	B
52	Gastroenterology	MD	2	Sweden	5	5	4	5	7	7	3	8	7	I prefer the prediction, with an explanation		(A) and (B) together	Only during	Neither good or bad.	A Littel bit better than A	A	B	B	A	B	A	A	B	A	B
53	Gastroenterology	MD	12	USA	8	9	8	9	9	5	9	8	9	I prefer the prediction, with an explanation		Either (A) or (B)	Only after	Seems intuitive	helps trust the system as it is based on the data	A	B	A	A	A	B	A	B	A	B
54	Internal medicine	MD	8	Sweden	1	8	2	7	8	3	2	9	4	I prefer the prediction, without an explanation	without explanation in clinical work with explanation when doing research with AI	(B) Extrinsic	Only after	The red colour doesn't show up where the polyp is but somehow above or "behind" the polyp so for someone used to identify polyps in colonoscopy themself this doesn't make it logical and thus not trueworthy that the program is able to really identify the polyp	a bit confusing that there is only a choice between green and red colour and sometimes areas with polyp tissue can be part red part green so maybe the program would need more nuances of the colours. Overall I like explanation method better because I felt it is better at identifying the area of the actual polyp.	B	B	B	A	B	A	B	A	B	B
